# Supplementary material for: HER2-driven mammary tumorigenesis enhances bioenergetics despite reductions in mitochondrial content
Source: eLife. 2026 May 6;14:RP104079. doi: 10.7554/eLife.104079 (PMC13148823; doi:10.7554/eLife.104079)
Supplement: Figure 1—source data 1. [file elife-104079-fig1-data1.zip]

Archive with 1 entries (1 files):
- Figure 1-Source Data 1.pptx
