# Supplementary material for: HER2-driven mammary tumorigenesis enhances bioenergetics despite reductions in mitochondrial content
Source: eLife. 2026 May 6;14:RP104079. doi: 10.7554/eLife.104079 (PMC13148823; doi:10.7554/eLife.104079)
Supplement: Figure 1—figure supplement 1—source data 2. [file elife-104079-fig1-figsupp1-data2.zip]

Archive with 6 entries (6 files):
- p-AKT.tif
- p-eEF2.tif
- p-ERK1_2.tif
- p-mTOR.tif
- p-p38_MAPK.tif
- p-p70_S6K1.tif
